# Supplementary material for: Ubiquitous arbuscular mycorrhizal fungi in the roots of herbaceous understory plants with hyphal degeneration in Colchicaceae and Gentianaceae
Source: Mycorrhiza. 2024 Apr 17;34(3):181–90. doi: 10.1007/s00572-024-01145-9 (PMC11166799; doi:10.1007/s00572-024-01145-9)
Supplement: Supplementary file 2 — Supplementary Material 2 [file 572_2024_1145_MOESM2_ESM.xlsx]

## Sheet: Table S1
	Table S1 Detailed information about the samples collected in this study
	Sample name	Plant species	Plant family	Sampling date	Site	Shoot height (cm)	Fresh root weight used for DNA extraction (mg)	Colonization rate (%)		Number of AM fungal OTUs
								Total	Digestion
	D. sessile-1	Disporum sessile D.Don ex Schult. et Schult.f. var. sessile	Colchicaceae	2022-05-01	Funato	26	78.8	0.0178571	0	3
	D. sessile-2	Disporum sessile D.Don ex Schult. et Schult.f. var. sessile	Colchicaceae	2022-05-01	Funato	11	62.5	0.0451128	0	4
	D. sessile-3	Disporum sessile D.Don ex Schult. et Schult.f. var. sessile	Colchicaceae	2022-05-04	Kamogawa	8.5	30.6	0.314607	0	4
	D. sessile-4	Disporum sessile D.Don ex Schult. et Schult.f. var. sessile	Colchicaceae	2022-05-04	Kamogawa	15.5	22.4	0.544118	0	12
	D. sessile-5	Disporum sessile D.Don ex Schult. et Schult.f. var. sessile	Colchicaceae	2022-05-04	Kamogawa	24.5	69.4	0.285714	0	11
	D. sessile-6	Disporum sessile D.Don ex Schult. et Schult.f. var. sessile	Colchicaceae	2022-05-04	Kamogawa	21	17.4	0.301587	0	21
	D. sessile-7	Disporum sessile D.Don ex Schult. et Schult.f. var. sessile	Colchicaceae	2022-05-04	Kamogawa	21.5	70.6	0.275229	0	5
	P. japonica-1	Polygala japonica Houtt.	Polygalaceae	2022-05-04	Kamogawa	11.5	7.6	0.0243902	0	10
	P. japonica-2	Polygala japonica Houtt.	Polygalaceae	2022-05-04	Kamogawa	11.5	6.9	0.318841	0	12
	P. japonica-3	Polygala japonica Houtt.	Polygalaceae	2022-05-04	Kamogawa	14.3	1.7	0	0	6
	T. affinis-1	Tricyrtis affinis Makino	Liliaceae	2022-05-30	Funyu	7	48.8	0.509615	0	16
	T. affinis-2	Tricyrtis affinis Makino	Liliaceae	2022-05-30	Funyu	11	23.7	0.1	0	11
	T. affinis-3	Tricyrtis affinis Makino	Liliaceae	2022-05-30	Funyu	17	12.1	0	0	12
	D. smilacinum-1	Disporum smilacinum A.Gray	Colchicaceae	2022-05-30	Funyu	7	31.5	0.664	0	7
	D. smilacinum-2	Disporum smilacinum A.Gray	Colchicaceae	2022-05-30	Funyu	10.5	24.9	0.490566	0	13
	D. smilacinum-3	Disporum smilacinum A.Gray	Colchicaceae	2022-05-30	Funyu	14	35.6	0.586667	0	7
	C. serratus-1	Chloranthus serratus (Thunb.) Roem. et Schult.	Chloranthaceae	2022-05-30	Funyu	17	60.2	0.851852	0	12
	C. serratus-2	Chloranthus serratus (Thunb.) Roem. et Schult.	Chloranthaceae	2022-05-30	Funyu	25	25.8	0.684685	0	9
	C. serratus-3	Chloranthus serratus (Thunb.) Roem. et Schult.	Chloranthaceae	2022-05-30	Funyu	26	236.2	0.901515	0	19
	L. auratum-1	Lilium auratum Lindl.	Liliaceae	2022-05-30	Funyu	30	53.8	0.384615	0	9
	L. auratum-2	Lilium auratum Lindl.	Liliaceae	2022-05-30	Funyu	35	15.1	0.555556	0	6
	H. sieboldiana-1	Hosta sieboldiana (Hook.) Engl. var. sieboldiana	Asparagaceae	2022-05-30	Funyu	16	19.6	0.848214	0	12
	H. sieboldiana-2	Hosta sieboldiana (Hook.) Engl. var. sieboldiana	Asparagaceae	2022-05-30	Funyu	10	73.5	0.955556	0	9
	D. sessile-8	Disporum sessile D.Don ex Schult. et Schult.f. var. sessile	Colchicaceae	2022-07-02	Tsukuba	51	131	0.230088	0.0265487	24
	D. sessile-9	Disporum sessile D.Don ex Schult. et Schult.f. var. sessile	Colchicaceae	2022-07-02	Tsukuba	25.5	85.2	0.881356	0.177966	20
	D. sessile-10	Disporum sessile D.Don ex Schult. et Schult.f. var. sessile	Colchicaceae	2022-07-02	Tsukuba	46	170.8	0.927928	0.0990991	22
	D. sessile-11	Disporum sessile D.Don ex Schult. et Schult.f. var. sessile	Colchicaceae	2022-07-02	Tsukuba	42	46.9	0.615385	0.0480769	16
	D. smilacinum-4	Disporum smilacinum A.Gray	Colchicaceae	2022-07-02	Tsukuba	18	109.3	0.881188	0.524752	15
	D. smilacinum-5	Disporum smilacinum A.Gray	Colchicaceae	2022-07-02	Tsukuba	21	17	0.87	0.42	13
	D. smilacinum-6	Disporum smilacinum A.Gray	Colchicaceae	2022-07-02	Tsukuba	20	89	0.306931	0.019802	13
	S. japonica-1	Swertia japonica (Schult.) Makino	Gentianaceae	2022-07-02	Tsukuba	7	6.1	0.576923	0.105769	17
	S. japonica-2	Swertia japonica (Schult.) Makino	Gentianaceae	2022-07-02	Tsukuba	10.5	5	0.651376	0.256881	16
	S. japonica-3	Swertia japonica (Schult.) Makino	Gentianaceae	2022-07-02	Tsukuba	9.5	6.6	0.403846	0.0769231	13
	P. japonica-4	Polygala japonica Houtt.	Polygalaceae	2022-07-02	Tsukuba	2.5	2.1	0.883333	0	24
	P. japonica-5	Polygala japonica Houtt.	Polygalaceae	2022-07-02	Tsukuba	2.5	3.5	0.75	0	27
	P. japonica-6	Polygala japonica Houtt.	Polygalaceae	2022-07-02	Tsukuba	2.5	6.5	0.697248	0	22
	M. undulata-1	Mitchella undulata Siebold et Zucc.	Rubiaceae	2022-08-05	Kamogawa	75	51.5	0.698113	0	22
	M. undulata-2	Mitchella undulata Siebold et Zucc.	Rubiaceae	2022-08-05	Kamogawa	23.5	41.4	0.747573	0	17
	M. undulata-3	Mitchella undulata Siebold et Zucc.	Rubiaceae	2022-08-05	Kamogawa	40	66.4	0.368932	0	26
	A. nipponicum-1	Asarum nipponicum F.Maek. var. nipponicum	Aristolochiaceae	2022-08-05	Kamogawa	5.5	103.4	0.76	0	30
	A. nipponicum-2	Asarum nipponicum F.Maek. var. nipponicum	Aristolochiaceae	2022-08-05	Kamogawa	2.5	49.8	0.692308	0	19
	A. nipponicum-3	Asarum nipponicum F.Maek. var. nipponicum	Aristolochiaceae	2022-08-05	Kamogawa	4.5	152.1	0.849558	0	19
	Gen. scabra-1	Gentiana scabra Bunge var. buergeri (Miq.) Maxim. ex Franch. et Sav.	Gentianaceae	2022-08-05	Kamogawa	24.5	39.7	0.495238	0	14
	Gen. scabra-2	Gentiana scabra Bunge var. buergeri (Miq.) Maxim. ex Franch. et Sav.	Gentianaceae	2022-08-05	Kamogawa	29	50.8	0.853211	0.174312	18
	Gen. scabra-3	Gentiana scabra Bunge var. buergeri (Miq.) Maxim. ex Franch. et Sav.	Gentianaceae	2022-08-05	Kamogawa	34	86.5	0.509804	0	23
	Ger. thunbergii-1	Geranium thunbergii Siebold ex Lindl. et Paxton	Geraniaceae	2022-08-05	Kamogawa	7.5	28	0.89	0	24
	Ger. thunbergii-2	Geranium thunbergii Siebold ex Lindl. et Paxton	Geraniaceae	2022-08-05	Kamogawa	7	7.4	0.623853	0	34
	Ger. thunbergii-3	Geranium thunbergii Siebold ex Lindl. et Paxton	Geraniaceae	2022-08-05	Kamogawa	5.8	7	0.948276	0	32
	S. japonica-4	Swertia japonica (Schult.) Makino	Gentianaceae	2022-10-08	Kamogawa	15.8	10.3	0.359649	0.00877193	18
	S. japonica-5	Swertia japonica (Schult.) Makino	Gentianaceae	2022-10-08	Kamogawa	13.4	2	0.509804	0.509804	15
	S. japonica-6	Swertia japonica (Schult.) Makino	Gentianaceae	2022-10-08	Kamogawa	13.5	8.1	0.378378	0.378378	18
	S. japonica-7	Swertia japonica (Schult.) Makino	Gentianaceae	2022-10-08	Kamogawa	20	13.4	0.42	0.42	17
	C. serratus-4	Chloranthus serratus (Thunb.) Roem. et Schult.	Chloranthaceae	2023-05-21	Konbukuro	32	139.2	0.764151	0	22
	C. serratus-5	Chloranthus serratus (Thunb.) Roem. et Schult.	Chloranthaceae	2023-05-21	Konbukuro	23	115.4	0.836364	0	13
	C. serratus-6	Chloranthus serratus (Thunb.) Roem. et Schult.	Chloranthaceae	2023-05-21	Konbukuro	55	880.6	0.700935	0	25
	C. quadrifolius-1	Chloranthus quadrifolius (A.Gray) H.Ohba et S.Akiyama	Chloranthaceae	2023-05-21	Konbukuro	23	78.6	0.775701	0	16
	C. quadrifolius-2	Chloranthus quadrifolius (A.Gray) H.Ohba et S.Akiyama	Chloranthaceae	2023-05-21	Konbukuro	17	28.2	0.833333	0	10
	C. quadrifolius-3	Chloranthus quadrifolius (A.Gray) H.Ohba et S.Akiyama	Chloranthaceae	2023-05-21	Konbukuro	15	42	0.990196	0	8
	D. sessile-12	Disporum sessile D.Don ex Schult. et Schult.f. var. sessile	Colchicaceae	2023-05-21	Konbukuro	43.5	43.7	0.775701	0.149533	17
	D. sessile-13	Disporum sessile D.Don ex Schult. et Schult.f. var. sessile	Colchicaceae	2023-05-21	Konbukuro	40	53.5	0.747573	0.174757	13
	D. sessile-14	Disporum sessile D.Don ex Schult. et Schult.f. var. sessile	Colchicaceae	2023-05-21	Konbukuro	49	50.5	0.682243	0.0934579	16
