# Supplementary material for: Ubiquitous arbuscular mycorrhizal fungi in the roots of herbaceous understory plants with hyphal degeneration in Colchicaceae and Gentianaceae
Source: Mycorrhiza. 2024 Apr 17;34(3):181–90. doi: 10.1007/s00572-024-01145-9 (PMC11166799; doi:10.1007/s00572-024-01145-9)
Supplement: Supplementary file 3 — Supplementary Material 3 [file 572_2024_1145_MOESM3_ESM.xlsx]

## Sheet: Table S2
	Table S2 Results of BLAST searches against the VTX type sequences in MaarjAM database
		Closest VTX	identity (%)	e-value	% query coverage	Order	Family	Accession No. of VTX type sequences
	OTU_001	VTX00166	97.674	1.09e-104	100	Glomerales	Glomeraceae	AJ418860
	OTU_002	VTX00084	99.074	1.09e-109	100	Glomerales	Glomeraceae	AB183952
	OTU_003	VTX00080	98.611	5.08e-108	100	Glomerales	Glomeraceae	AB178728
	OTU_004	VTX00219	97.674	1.09e-104	100	Glomerales	Glomeraceae	AM849279
	OTU_005	VTX00159	97.664	3.91e-104	100	Glomerales	Glomeraceae	AY499494
	OTU_006	VTX00184	97.235	1.42e-103	100	Glomerales	Glomeraceae	AB183910
	OTU_007	VTX00223	98.611	1.41e-108	100	Glomerales	Glomeraceae	FJ194508
	OTU_008	VTX00183	94.954	3.1e-95	100	Glomerales	Glomeraceae	DQ336480
	OTU_009	VTX00219	97.209	5.09e-103	100	Glomerales	Glomeraceae	AM849279
	OTU_010	VTX00292	93.981	6.71e-92	100	Glomerales	Glomeraceae	DQ085208
	OTU_011	VTX00064	98.14	8.41e-106	100	Glomerales	Glomeraceae	AM849308
	OTU_012	VTX00194	100	1.4e-113	100	Glomerales	Glomeraceae	AM849257
	OTU_013	VTX00224	100	5.02e-113	100	Glomerales	Glomeraceae	AB183976
	OTU_014	VTX00113, VTX00387	100	1.4e-113	100	Glomerales	Glomeraceae	AJ418876, FN263084
	OTU_015	VTX00122	95.37	6.66e-97	100	Glomerales	Glomeraceae	AY129581
	OTU_016	VTX00291	99.535	2.33e-111	100	Glomerales	Glomeraceae	AB178719
	OTU_017	VTX00371	100	1.4e-113	100	Glomerales	Glomeraceae	JN009317
	OTU_018	VTX00258	99.07	1.09e-109	100	Glomerales	Glomeraceae	AB076335
	OTU_019	VTX00191	96.774	1.85e-102	100	Glomerales	Glomeraceae	AM849300
	OTU_020	VTX00312, VTX00362	97.222	1.42e-103	100	Glomerales	Glomeraceae	FN263137, HF566491
	OTU_021	VTX00039	98.598	6.47e-107	100	Diversisporales	Gigasporaceae	U96146
	OTU_022	VTX00373	99.554	2.42e-116	100	Glomerales	Glomeraceae	JN009378
	OTU_023	VTX00024	98.165	5.13e-108	100	Diversisporales	Acaulosporaceae	AY394664
	OTU_024	VTX00083	97.685	3.06e-105	100	Glomerales	Glomeraceae	AJ496066
	OTU_025	VTX00004	96.729	3.05e-100	100	Archaeosporales	Archaeosporaceae	AJ563887
	OTU_026	VTX00125	99.074	1.09e-109	100	Glomerales	Glomeraceae	AM849263
	OTU_027	VTX00103	100	5.02e-113	100	Glomerales	Glomeraceae	EU350053
	OTU_028	VTX00222	96.279	1.1e-99	100	Glomerales	Glomeraceae	AM849264
	OTU_029	VTX00222	100	5.02e-113	100	Glomerales	Glomeraceae	AM849264
	OTU_030	VTX00122	94.009	6.74e-92	100	Glomerales	Glomeraceae	AY129581
	OTU_031	VTX00125	96.296	1.1e-99	100	Glomerales	Glomeraceae	AM849263
	OTU_032	VTX00256	97.674	1.09e-104	100	Glomerales	Glomeraceae	EU332734
	OTU_033	VTX00295	97.685	3.06e-105	100	Glomerales	Glomeraceae	EU350057
	OTU_034	VTX00024	96.33	2.4e-101	100	Diversisporales	Acaulosporaceae	AY394664
	OTU_035	VTX00049	99.074	3.02e-110	100	Diversisporales	Gigasporaceae	AF074340
	OTU_036	VTX00231	99.539	1.82e-112	100	Diversisporales	Acaulosporaceae	AJ306440
	OTU_037	VTX00105, VTX00295	96.759	6.62e-102	100	Glomerales	Glomeraceae	AJ505617, EU350057
	OTU_038	VTX00005	98.618	1.41e-108	100	Archaeosporales	Archaeosporaceae	AF131054
	OTU_039	VTX00088	98.605	5.05e-108	100	Glomerales	Glomeraceae	AB183905
	OTU_040	VTX00122	93.056	1.45e-88	100	Glomerales	Glomeraceae	AY129581
	OTU_041	VTX00117	97.059	6.7e-97	94	Glomerales	Glomeraceae	DQ396700
	OTU_042	VTX00193	99.55	3.1e-115	100	Entrophosporales	Entrophosporaceae	AJ276087
	OTU_043	VTX00072	98.611	1.41e-108	100	Glomerales	Glomeraceae	AM849312
	OTU_044	VTX00202	99.074	3.03e-110	100	Glomerales	Glomeraceae	AJ563889
	OTU_045	VTX00397	98.148	6.57e-107	100	Glomerales	Glomeraceae	HF566487
	OTU_046	VTX00137	90.909	2.5e-81	100	Glomerales	Glomeraceae	AJ563890
	OTU_047	VTX00080	97.222	5.11e-103	100	Glomerales	Glomeraceae	AB178728
	OTU_048	VTX00393	98.605	5.05e-108	100	Glomerales	Glomeraceae	JN009223
	OTU_049	VTX00057	98.655	1.88e-112	100	Entrophosporales	Entrophosporaceae	DQ164831
	OTU_050	VTX00412	98.611	1.41e-108	100	Glomerales	Glomeraceae	GQ140605
	OTU_051	VTX00104	97.706	3.06e-105	100	Glomerales	Glomeraceae	AJ315526
	OTU_052	VTX00106	99.074	3.03e-110	100	Glomerales	Glomeraceae	AB178731
	OTU_053	VTX00137	93.519	3.12e-90	100	Glomerales	Glomeraceae	AJ563890
	OTU_054	VTX00063	95.833	5.13e-98	100	Glomerales	Glomeraceae	AJ505812
	OTU_055	VTX00103	96.744	2.37e-101	100	Glomerales	Glomeraceae	EU350053
	OTU_056	VTX00055	97.748	1.45e-108	100	Entrophosporales	Entrophosporaceae	AB076345
	OTU_057	VTX00256	99.07	1.09e-109	100	Glomerales	Glomeraceae	EU332734
	OTU_058	VTX00159, VTX00186	96.262	3.94e-99	100	Glomerales	Glomeraceae	AY499494, AM412533
	OTU_059	VTX00126	97.222	5.09e-103	100	Glomerales	Glomeraceae	AY129611
	OTU_060	VTX00166, VTX00416	96.279	1.1e-99	100	Glomerales	Glomeraceae	AJ418860, FM955473
	OTU_061	VTX00004	94.86	1.43e-93	100	Archaeosporales	Archaeosporaceae	AJ563887
	OTU_062	VTX00222, VTX00420	95.814	5.13e-98	100	Glomerales	Glomeraceae	AM849264, HE798917
	OTU_063	VTX00061	99.541	5.09e-113	100	Diversisporales	Diversisporaceae	X86687
	OTU_064	VTX00261	98.113	1.09e-104	99	Diversisporales	Gigasporaceae	AJ306437
	OTU_065	VTX00088	93.953	2.4e-91	100	Glomerales	Glomeraceae	AB183905
	OTU_066	VTX00117	93.548	8.72e-91	100	Glomerales	Glomeraceae	DQ396700
	OTU_067	VTX00383	94.907	3.1e-95	100	Glomerales	Glomeraceae	HE798796
	OTU_068	VTX00324	95.814	5.13e-98	100	Glomerales	Glomeraceae	GU353741
	OTU_069	VTX00255	99.061	1.39e-108	100	Diversisporales	Gigasporaceae	AJ306434
	OTU_070	VTX00369	97.696	3.06e-105	100	Glomerales	Glomeraceae	HF566911
	OTU_071	VTX00402	93.151	1.14e-89	100	Entrophosporales	Entrophosporaceae	HE615032
	OTU_072	VTX00080, VTX00082	95.37	2.4e-96	100	Glomerales	Glomeraceae	AB178728, DQ371682
	OTU_073	VTX00262	96.313	8.6e-101	100	Diversisporales	Diversisporaceae	AM418543
	OTU_074	VTX00124	95.833	1.43e-98	100	Glomerales	Glomeraceae	AY129615
	OTU_075	VTX00069	98.611	1.41e-108	100	Glomerales	Glomeraceae	AY129592
	OTU_076	VTX00084	92.593	8.65e-86	100	Glomerales	Glomeraceae	AB183952
	OTU_077	VTX00413	97.685	1.1e-104	100	Glomerales	Glomeraceae	HF566900
	OTU_078	VTX00089	97.696	3.06e-105	100	Glomerales	Glomeraceae	AY512364
	OTU_079	VTX00400	94.931	3.1e-95	100	Glomerales	Glomeraceae	HF566865
	OTU_080	VTX00202	97.235	1.42e-103	100	Glomerales	Glomeraceae	AJ563889
	OTU_081	VTX00423	98.605	5.05e-108	100	Glomerales	Glomeraceae	HE613471
	OTU_082	VTX00210	99.535	2.33e-111	100	Glomerales	Glomeraceae	AB076302
	OTU_083	VTX00214	99.07	1.09e-109	99	Glomerales	Glomeraceae	AF074370
	OTU_084	VTX00028	98.611	1.43e-108	99	Diversisporales	Acaulosporaceae	AY129590
	OTU_085	VTX00108, VTX00345	98.148	6.57e-107	100	Glomerales	Glomeraceae	AY330278, JF414187
	OTU_086	VTX00004	95.327	3.07e-95	100	Archaeosporales	Archaeosporaceae	AJ563887
	OTU_087	VTX00456	96.296	3.96e-99	100	Archaeosporales	Archaeosporaceae	LT723213
	OTU_088	VTX00024	96.789	5.17e-103	100	Diversisporales	Acaulosporaceae	AY394664
	OTU_089	VTX00080	94.037	6.78e-92	100	Glomerales	Glomeraceae	AB178728
	OTU_090	VTX00039	97.196	6.52e-102	100	Diversisporales	Gigasporaceae	U96146
	OTU_091	VTX00142	98.605	1.82e-107	100	Glomerales	Glomeraceae	EF109862
	OTU_092	VTX00083	96.759	2.37e-101	100	Glomerales	Glomeraceae	AJ496066
	OTU_093	VTX00067	99.078	8.48e-111	100	Glomerales	Glomeraceae	AJ306438
	OTU_094	VTX00084	96.759	2.38e-101	100	Glomerales	Glomeraceae	AB183952
	OTU_095	VTX00057	94.372	5.54e-98	100	Entrophosporales	Entrophosporaceae	DQ164831
	OTU_096	VTX00283	94.393	1.89e-92	98	Archaeosporales	Ambisporaceae	AM268193
	OTU_097	VTX00378	98.165	5.13e-108	100	Diversisporales	Acaulosporaceae	HE798692
	OTU_098	VTX00047	98.148	6.64e-107	99	Diversisporales	Acaulosporaceae	AY129584
	OTU_099	VTX00283	98.174	1.43e-108	100	Archaeosporales	Ambisporaceae	AM268193
	OTU_100	VTX00184	99.074	3.03e-110	100	Glomerales	Glomeraceae	AB183910
	OTU_101	VTX00134, VTX00135	100	5.02e-113	100	Glomerales	Glomeraceae	EF109887, AM849273
	OTU_102	VTX00061	88.837	1.4e-68	99	Diversisporales	-	X86687
	OTU_103	VTX00188	96.262	3.98e-99	99	Glomerales	Glomeraceae	AJ563901
	OTU_104	VTX00288	98.148	6.57e-107	100	Glomerales	Glomeraceae	AB076300
	OTU_105	VTX00184	95.392	6.66e-97	100	Glomerales	Glomeraceae	AB183910
	OTU_106	VTX00445	98.148	2.35e-106	100	Glomerales	Glomeraceae	LT982250
	OTU_107	VTX00242	100	1.09e-114	100	Archaeosporales	Ambisporaceae	AB015052
	OTU_108	VTX00287	99.074	3.03e-110	100	Glomerales	Glomeraceae	FJ164237
	OTU_109	VTX00238	98.148	6.57e-107	100	Paraglomerales	Paraglomeraceae	AJ276081
	OTU_110	VTX00026	97.248	1.11e-104	100	Diversisporales	Acaulosporaceae	AM849306
	OTU_111	VTX00223	94.444	1.44e-93	100	Glomerales	Glomeraceae	FJ194508
	OTU_112	VTX00105	97.685	3.06e-105	100	Glomerales	Glomeraceae	AJ505617
	OTU_113	VTX00183, VTX00184	93.519	3.12e-90	100	Glomerales	Glomeraceae	DQ336480, AB183910
	OTU_114	VTX00253, VTX00399	92.593	6.76e-87	100	Glomerales	Glomeraceae	AM746148, HE798804
	OTU_115	VTX00231	96.313	8.6e-101	100	Diversisporales	Acaulosporaceae	AJ306440
	OTU_116	VTX00301	98.605	5.05e-108	100	Glomerales	Glomeraceae	FM875889
	OTU_117	VTX00041	98.113	1.08e-104	100	Diversisporales	Gigasporaceae	AJ418851
	OTU_118	VTX00419	98.148	6.57e-107	100	Glomerales	Glomeraceae	EU340305
	OTU_119	VTX00184	96.618	2.4e-96	95	Glomerales	Glomeraceae	AB183910
	OTU_120	VTX00024	93.151	4.16e-89	99	Diversisporales	Acaulosporaceae	AY394664
	OTU_121	VTX00304	99.07	1.09e-109	100	Glomerales	Glomeraceae	FM875902
	OTU_122	VTX00080	94.47	5.19e-93	100	Glomerales	Glomeraceae	AB178728
	OTU_123	VTX00012	94.954	8.66e-96	100	Diversisporales	Acaulosporaceae	EF447243
	OTU_124	VTX00292	93.519	3.12e-90	100	Glomerales	Glomeraceae	DQ085208
	OTU_125	VTX00259	96.744	2.37e-101	100	Glomerales	Glomeraceae	AB178721
	OTU_126	VTX00122	90.741	3.17e-80	100	Glomerales	Glomeraceae	AY129581
	OTU_127	VTX00283	95.434	1.45e-98	100	Archaeosporales	Ambisporaceae	AM268193
	OTU_128	VTX00080	97.573	3.98e-99	95	Glomerales	Glomeraceae	AB178728
	OTU_129	VTX00039	93.839	5.07e-88	99	Diversisporales	Gigasporaceae	U96146
	OTU_130	VTX00137	99.537	6.52e-112	100	Glomerales	Glomeraceae	AJ563890
	OTU_131	VTX00283	92.694	1.47e-88	100	Archaeosporales	Ambisporaceae	AM268193
	OTU_132	VTX00140	99.07	1.09e-109	100	Glomerales	Glomeraceae	AJ563896
	OTU_133	VTX00283	90.187	8.78e-76	98	Archaeosporales	Ambisporaceae	AM268193
	OTU_134	VTX00130, VTX00329	100	5.02e-113	100	Glomerales	Glomeraceae	AJ418868, HQ993285
	OTU_135	VTX00342	97.209	5.09e-103	100	Glomerales	Glomeraceae	FN429114
	OTU_136	VTX00084	97.596	3.08e-100	96	Glomerales	Glomeraceae	AB183952
	OTU_137	VTX00443	94.444	5.19e-93	100	Glomerales	Glomeraceae	LT982804
	OTU_138	VTX00217	98.104	1.41e-103	98	Glomerales	Glomeraceae	DQ336508
	OTU_139	VTX00191	100	3.92e-114	100	Glomerales	Glomeraceae	AM849300
	OTU_140	VTX00184	97.561	5.18e-98	94	Glomerales	Glomeraceae	AB183910
	OTU_141	VTX00398	94.907	1.11e-94	100	Glomerales	Glomeraceae	HE798777
	OTU_142	VTX00027	97.248	1.11e-104	100	Diversisporales	Acaulosporaceae	AY129598
	OTU_143	VTX00288	96.774	6.65e-102	100	Glomerales	Glomeraceae	AB076300
	OTU_144	VTX00283	92.76	1.48e-88	100	Archaeosporales	Ambisporaceae	AM268193
	OTU_145	VTX00360	99.074	3.03e-110	100	Glomerales	Glomeraceae	HF566497
	OTU_146	VTX00310	95.833	1.43e-98	100	Glomerales	Glomeraceae	FJ194510
